# Supplementary material for: Model Identifies Genetic Predisposition of Alzheimer’s Disease as Key Decider in Cell Susceptibility to Stress
Source: Int J Mol Sci. 2021 Nov 5;22(21):12001. doi: 10.3390/ijms222112001 (PMC8584528; doi:10.3390/ijms222112001)
Supplement: Supplementary file 1 [file ijms-22-12001-s001.zip]

Archive with 1 entries (1 files):
- ijms-1424941-supplementary.pdf
